# Supplementary material for: Different Phenotypic, Photosynthetic, and Physiological Responses to Flooding between Q. nuttallii and Q. palustris
Source: Plants (Basel). 2024 Jun 15;13(12):1658. doi: 10.3390/plants13121658 (PMC11207582; doi:10.3390/plants13121658)
Supplement: Supplementary file 1 [file plants-13-01658-s001.zip]

Archive with 1 entries (1 files):
- plants-3022949-supplementary.xlsx
