# Supplementary material for: Different Phenotypic, Photosynthetic, and Physiological Responses to Flooding between Q. nuttallii and Q. palustris
Source: Plants (Basel). 2024 Jun 15;13(12):1658. doi: 10.3390/plants13121658 (PMC11207582; doi:10.3390/plants13121658)
Supplement: Supplementary file 1 [file plants-13-01658-s001.zip › plants-3022949-supplementary.xlsx]

## Sheet: Table S1
Supplemental Table S1. Pearson correlation coefficient of photosynthetic and physiological parameters in Q. nuttallii.
Indexes	Pn	Gs	Ci	Tr	WUEi	Fv/Fm	ABS/Csm	DI0/Csm	TR0/Csm	ET0/Csm	RE0/Csm	MDA	H2O2	Soluble sugar	SOD	POD	ADH	IAA	GA3	ABA	JA
Pn	1
Gs	0.795591	1
Ci	-0.695706	-0.68597	1
Tr	0.466787	0.826397	-0.530303	1
WUEi	0.94712	0.582815	-0.619014	0.251062	1
Fv/Fm	0.76285	0.912396	-0.792822	0.760087	0.593961	1
ABS/Csm	0.585649	0.838799	-0.5403	0.794163	0.414653	0.857916	1
DI0/Csm	-0.732582	-0.848642	0.831991	-0.643204	-0.586999	-0.912205	-0.693106	1
TR0/Csm	0.665441	0.886686	-0.567137	0.824772	0.466416	0.892785	0.908748	-0.727911	1
ET0/Csm	0.803609	0.947124	-0.64777	0.792119	0.607283	0.924833	0.840035	-0.812738	0.939332	1
RE0/Csm	0.659249	0.62266	-0.394054	0.577741	0.528749	0.514773	0.470991	-0.414796	0.683341	0.720092	1
MDA	-0.742426	-0.889714	0.485487	-0.729857	-0.540386	-0.800853	-0.7478	0.701878	-0.871186	-0.900106	-0.710386	1
H2O2	-0.670426	-0.682868	0.45574	-0.478068	-0.530661	-0.49947	-0.301702	0.505067	-0.479384	-0.585453	-0.636038	0.758461	1
Soluble sugar	-0.460187	-0.283281	0.156437	-0.055325	-0.443136	-0.192288	-0.0952362	0.210773	-0.276697	-0.380956	-0.523734	0.362178	0.4259	1
SOD	-0.903565	-0.763843	0.678083	-0.464506	-0.82863	-0.743396	-0.49716	0.773828	-0.630483	-0.753146	-0.636771	0.688372	0.686246	0.462246	1
POD	-0.755246	-0.697782	0.679664	-0.484934	-0.668075	-0.600888	-0.311525	0.697092	-0.434092	-0.595785	-0.504346	0.612423	0.796499	0.411528	0.782652	1
ADH	-0.760742	-0.737515	0.594264	-0.382194	-0.626018	-0.658397	-0.401505	0.675423	-0.588733	-0.691455	-0.581313	0.728796	0.804534	0.426294	0.819383	0.69714	1
IAA	0.489634	0.493956	-0.804622	0.279084	0.422026	0.596839	0.221083	-0.775077	0.304346	0.436132	0.18422	-0.25854	-0.368556	-0.142385	-0.636505	-0.64614	-0.558118	1
GA3	0.137094	0.561682	-0.304988	0.798581	-0.0515471	0.543744	0.735761	-0.421534	0.68557	0.526017	0.349287	-0.58062	-0.240343	0.151418	-0.111163	-0.142822	-0.160446	-0.0125103	1
ABA	-0.720243	-0.629377	0.461429	-0.430588	-0.629422	-0.527796	-0.364939	0.482145	-0.575524	-0.614927	-0.71036	0.751511	0.815808	0.378854	0.697717	0.63879	0.846457	-0.24386	-0.292965	1
JA	-0.280969	-0.152569	0.0724387	-0.0620953	-0.29674	-0.204143	-0.268974	0.23717	-0.176099	-0.269954	-0.151176	0.0950949	-0.227995	0.388326	0.159666	0.0788862	-0.161035	-0.0710953	0.0652325	-0.235464	1

## Sheet: Table S2
Supplemental Table S2. Pearson correlation coefficient of photosynthetic and physiological parameters in Q. palustris.
Indexes	Pn	Gs	Ci	Tr	WUEi	Fv/Fm	ABS/Csm	DI0/Csm	TR0/Csm	ET0/Csm	RE0/Csm	MDA	H2O2	Soluble sugar	SOD	POD	ADH	IAA	GA3	ABA	JA
Pn	1
Gs	0.843692	1
Ci	-0.438469	-0.480479	1
Tr	0.397604	0.676602	-0.454997	1
WUEi	0.366391	-0.128745	-0.0512492	-0.254687	1
Fv/Fm	0.754477	0.702942	-0.652634	0.423254	0.331817	1
ABS/Csm	0.791922	0.90695	-0.452649	0.684843	-0.0836407	0.599276	1
DI0/Csm	-0.176511	-0.461171	0.0783496	-0.673118	0.407182	-0.155035	-0.463162	1
TR0/Csm	0.464431	0.239988	-0.48847	-0.15304	0.408843	0.589471	0.115166	0.600425	1
ET0/Csm	0.531046	0.433899	-0.526523	0.117127	0.261778	0.731668	0.275455	0.261314	0.871173	1
RE0/Csm	0.791321	0.604224	-0.509684	0.147056	0.377756	0.764676	0.47272	0.191237	0.85366	0.876048	1
MDA	-0.709521	-0.737265	0.797442	-0.447632	-0.0969195	-0.789873	-0.682603	0.0551334	-0.567117	-0.568616	-0.659941	1
H2O2	0.0350911	-0.244708	-0.0547223	-0.635327	0.446257	0.118721	-0.29937	0.618142	0.545127	0.382109	0.325993	-0.0134777	1
Soluble sugar	-0.473822	-0.571749	0.384561	-0.251948	0.159182	-0.482904	-0.579678	-0.105899	-0.496071	-0.457541	-0.499105	0.6229	0.018862	1
SOD	0.162559	-0.142347	-0.266525	-0.475242	0.519904	0.145389	-0.0632485	0.653735	0.545426	0.298305	0.30864	-0.250734	0.776327	-0.204654	1
POD	0.0881268	-0.21414	0.0493298	-0.496509	0.5924	0.156164	-0.288303	0.296239	0.293761	0.27506	0.245331	0.0815638	0.743474	0.34115	0.537229	1
ADH	-0.176411	-0.394755	0.141776	-0.767383	0.323059	-0.0090812	-0.543952	0.517807	0.377798	0.263977	0.150787	0.183763	0.841731	0.224141	0.53327	0.801512	1
IAA	0.285434	0.500403	-0.0516141	0.549203	-0.255725	0.278718	0.423731	-0.860493	-0.397355	-0.045073	0.0146817	-0.066493	-0.347484	0.111843	-0.577372	-0.0279179	-0.276006	1
GA3	0.652921	0.752201	-0.337881	0.539467	-0.0919292	0.446778	0.826217	-0.449807	-0.0503144	0.0498278	0.260994	-0.595602	-0.274212	-0.319412	-0.0855023	-0.211395	-0.451441	0.430853	1
ABA	-0.555761	-0.692934	0.379185	-0.528177	0.25544	-0.366468	-0.771029	0.224139	-0.130664	-0.145545	-0.317522	0.559372	0.457229	0.698603	0.170197	0.608965	0.67966	-0.136579	-0.665935	1
JA	-0.342408	-0.344131	0.514326	-0.24699	-0.165826	-0.389542	-0.502896	-0.208696	-0.378936	-0.27666	-0.343202	0.562558	-0.0810824	0.482436	-0.47336	0.0704429	0.211315	0.358882	-0.388679	0.448758	1

## Sheet: Table S3
Supplemental Table S3. Variable loading scores of physiological parameters and the proportion of variation in each principal component in Q. nutallii in response to flooding stress in different periods.
Indexes	PC1	PC2	PC3	PC4	PC5
Pn	-0.25	0.18	-0.07	0.11	-0.2
Gs	-0.27	-0.11	-0.01	-0.01	0.001
Ci	0.22	-0.03	0.26	0.29	-0.05
Tr	-0.21	-0.34	0.06	-0.04	0.25
WUEi	-0.19	0.34	-0.11	0.17	-0.46
Fv / Fm	-0.26	-0.14	-0.18	-0.07	-0.12
ABS / Csm	-0.22	-0.33	-0.11	0.12	-0.21
DI0 / Csm	0.25	0.04	0.27	0.17	-0.04
TR0 / Csm	0.25	-0.24	0.02	0.13	-0.12
ET0 / Csm	-0.27	-0.11	-0.04	0.13	-0.06
RE0 / Csm	-0.21	0.03	0.24	0.27	0.14
MDA	0.26	0.1	-0.19	-0.11	0.03
H2O2	0.21	-0.17	-0.35	0.12	-0.24
Soluble sugar	0.12	-0.28	-0.06	-0.438	-0.441
SOD	0.25	-0.21	0.06	0.01	0.07
POD	0.22	-0.2	0.001	0.17	-0.42
ADH	0.24	-0.21	-0.17	0.14	0.16
IAA	-0.16	0.17	-0.37	-0.39	0.22
GA3	-0.13	-0.48	0.15	-0.06	0.13
ABA	0.22	-0.15	-0.39	0.04	0.16
JA	0.04	-0.003	0.48	-0.54	-0.19
Variation proportion
Eigenvalue	3.51	1.67	1.33	1.27	0.86
Variance (%)	58.75	13.23	8.47	7.7	3.5
Cumulative variability (%)	58.75	71.98	80.45	91.64	93.6

## Sheet: Table S4
Supplemental Table S4. Variable loading scores of physiological parameters and the proportion of variation in each principal component in Q. palustris in response to flooding stress in different periods.
Indexes	PC1	PC2	PC3	PC4	PC5
Pn	-0.3	0.04	0.16	-0.15	0.19
Gs	-0.32	-0.1	0.13	-0.06	0.13
Ci	0.24	-0.06	0.07	-0.16	0.55
Tr	-0.2	-0.27	0.03	0.18	-0.29
WUEi	-0.22	0.22	0.15	-0.18	0.32
Fv / Fm	-0.29	0.08	0.18	0.16	-0.16
ABS / Csm	-0.3	-0.13	0.01	-0.23	0.04
DI0 / Csm	0.07	0.33	-0.31	0.03	0.16
TR0 / Csm	-0.18	0.31	-0.08	0.29	0.07
ET0 / Csm	-0.21	0.23	0.1	0.42	0.001
RE0 / Csm	-0.26	0.2	0.11	0.21	0.15
MDA	0.31	-0.06	0.06	0.002	0.17
H2O2	0.03	0.36	0.12	-0.17	-0.06
Soluble sugar	0.24	-0.04	0.29	-0.09	-0.27
SOD	-0.04	0.33	-0.16	-0.35	-0.21
POD	0.05	0.28	0.38	-0.22	-0.18
ADH	0.11	0.34	0.24	-0.06	0.02
IAA	-0.09	-0.23	0.49	0.01	-0.03
GA3	-0.24	-0.15	0.06	-0.45	0.02
ABA	0.25	0.16	0.27	0.07	-0.26
JA	0.19	-0.08	0.36	0.27	0.35
Variation proportion
Eigenvalue	2.9	2.44	1.49	1.1	1.03
Variance (%)	39.95	28.43	10.51	5.75	5.03
Cumulative variability (%)	39.95	68.38	78.88	84.63	89.66
